# Supplementary material for: Full-Length Transcriptomic Sequencing and Temporal Transcriptome Expression Profiling Analyses Offer Insights into Terpenoid Biosynthesis in Artemisia argyi
Source: Molecules. 2022 Sep 13;27(18):5948. doi: 10.3390/molecules27185948 (PMC9501300; doi:10.3390/molecules27185948)
Supplement: Supplementary file 1 [file molecules-27-05948-s001.zip]

Archive with 6 entries (4 files):
- molecules-1759595-supplementary/
- molecules-1759595-supplementary/Supplementary material/
- molecules-1759595-supplementary/Supplementary material/Supplementary material -Figure1-3.pdf
- molecules-1759595-supplementary/Supplementary material/Supplementary material -Table 11.xls
- molecules-1759595-supplementary/Supplementary material/Supplementary material -Table1.xlsx
- molecules-1759595-supplementary/Supplementary material/Supplementary material -Table2- 11.pdf
