# Supplementary material for: Full-Length Transcriptomic Sequencing and Temporal Transcriptome Expression Profiling Analyses Offer Insights into Terpenoid Biosynthesis in Artemisia argyi
Source: Molecules. 2022 Sep 13;27(18):5948. doi: 10.3390/molecules27185948 (PMC9501300; doi:10.3390/molecules27185948)
Supplement: Supplementary file 1 [file molecules-27-05948-s001.zip › molecules-1759595-supplementary/Supplementary material/Supplementary material -Table 11.xls]

## Sheet: Supplement file-Table S7
Table S11. Candidate 77 transcripts involved in upstream of saponin biosynthesis and their average expression level in different harvest months (April, May, June, and July)
Gene ID	Enzyme name	Numeber	Average FPKM in April	Average FPKM in May	Average FPKM in June	Average FPKM in July
isoform_31931	CCAT	2	3.2033	9.03	13.4367	24.4367
isoform_60820			1.1633	3.8167	3.5233	9.57
isoform_14774	HMGS	2	3.9133	10.5467	11.33	14.1733
isoform_59907			1.56	0.5167	0.97	1.2267
isoform_22446	HMGR	2	5.29	9.2767	10.8867	6.42
isoform_9557			13.01	9.75	11.53	4.6267
isoform_9129	MVK	4	2.34	5.1367	6.47	9.44
isoform_64857			1.27	3.7133	3.5367	5.86
isoform_51964			1.9667	5.3933	7.3567	10.79
isoform_45947			4.9767	16.3733	21.7133	31.4033
isoform_19683	PMK	3	4.4	7.32	8.3867	9.8667
isoform_14374			3.6467	5.2333	6.91	7.3533
isoform_53231			3.5967	8.0133	10.4633	9.58
isoform_51150	MDD	2	3.8667	5.26	7.03	7.0233
isoform_14456			1.7233	1.6067	3.4267	3.31
isoform_34529	DXS	1	7.54	6.7933	5.53	9.02
isoform_33663	DXR	3	10.8467	15.62	13.5567	13.8733
isoform_12270			25.8833	37.2767	8.16	14.1733
isoform_9931			21.4367	49.97	30.0567	28.1833
isoform_61772	MCT	6	5.82	5.7	4.6667	5.0367
isoform_13726			2.0033	3.2733	3.4	3.3867
isoform_49226			11.2433	2.6467	3.12	6.5167
isoform_48827			3.0867	2.2167	1.5033	2.3233
isoform_29242			4.8	3.6867	3.9333	4.5
isoform_48553			30.0333	7.19	7.7667	11.6967
isoform_62671	CMK	2	16.0433	11.2833	12.1067	13.9167
isoform_2224			18.59	17.8867	22.35	24.7333
isoform_3952	MDS	7	9.4633	7.41	7.92	7.1733
isoform_52453			1.8733	0.2933	0.1733	0.3233
isoform_53690			83.3567	81.3533	77.8033	87.1467
isoform_10550			38.6567	21.4	15.4033	16.6367
isoform_41786			36.0067	32.08	34.9267	35.27
isoform_15472			39.4933	35.64	31.3933	37.83
isoform_33784			5.2167	1.6733	2.85	0.58
isoform_18807			9.6167	5.0567	6.37	6.1167
isoform_1101	HDS	9	6.5867	9.9633	1.96	1.91
isoform_41007			3.3533	10.4133	9.3167	11.4433
isoform_4370			20.6733	18.7467	0.6033	0.9733
isoform_47994			36.4367	40.45	12.8833	19.51
isoform_52522			11.3267	3.3967	0.4633	0.6633
isoform_7385			40.51	60.4033	13.4833	30.9433
isoform_60141			13.2867	64.38	119.647	103.32
isoform_63984			6.6267	18.7067	6.1333	8.12
isoform_59830			16.6	30.8367	1.46	8.5033
isoform_4792	HDR	12	46.62	209.33	495.53	406.01
isoform_63032			15.8433	6.44	7.4367	7.95
isoform_24647			17.8433	73.4333	130.213	114.297
isoform_1366			80.5467	225.983	445.703	487.37
isoform_59128			24.2267	52.7167	76.4533	103.17
isoform_16288			21.1833	49.4367	57.47	68.3033
isoform_11105			18.7733	10.03	8.4667	22.0133
isoform_1536			45.2133	142.293	301.003	339.767
isoform_19537			26.0733	100.093	194.79	216.493
isoform_49025			12.21	35.25	43.22	50.9267
isoform_66963			5.4833	5.2567	7.8567	9.6867
isoform_26100			4.92	7.9533	7	6.9367
isoform_65310	IPPI	2	16.3033	31.2167	8.6067	12.5167
isoform_22802			10.3167	17.44	5.3567	9.9433
isoform_16475	GPPS	6	21.9833	10.3433	6.1467	6.28
isoform_9272			20.33	11.85	0.4567	1.23
isoform_54572			5.8767	4.15	4.3467	2.3167
isoform_62189			114.073	99.49	83.0667	62.3667
isoform_56153			12.5567	8.0533	11.3933	4.63
isoform_50205			8.0467	4.8	1.7933	2.5467
isoform_51979	FPS	5	12.8	43.0367	33.3067	24.89
isoform_44654			15.1633	29.25	19.8167	17.49
isoform_41856			13.44	37.5433	24.6767	16.6133
isoform_21115			1.36	4.8467	5.2833	3.2067
isoform_57828			9.0533	25.5033	20.5	16.9333
isoform_29362	FPPS	1	2.4033	1.9567	0	0.1067
isoform_23309	TPS	7	6.55	0.3467	0	1.6667
isoform_37700			13.2533	37.9533	50.5167	47.77
isoform_43267			0.2667	7.4933	1.0267	19.36
isoform_53765			7.2133	11.5	10.4467	9.62
isoform_53803			2.56	5.7667	8.1033	6.53
isoform_67917			7.98	57.0767	13.5967	206.373
isoform_7523			7.9033	70.25	11.0433	192.603
