# Supplementary material for: Full-Length Transcriptomic Sequencing and Temporal Transcriptome Expression Profiling Analyses Offer Insights into Terpenoid Biosynthesis in Artemisia argyi
Source: Molecules. 2022 Sep 13;27(18):5948. doi: 10.3390/molecules27185948 (PMC9501300; doi:10.3390/molecules27185948)
Supplement: Supplementary file 1 [file molecules-27-05948-s001.zip › molecules-1759595-supplementary/Supplementary material/Supplementary material -Table1.xlsx]

## Sheet: Sheet1
Table 1. Identification of volatile constituents in Artemisia argyi leaves collected at four time points by GC-MS
Table 1. Identification of volatile constituents in Artemisia argyi leaves collected at four time points	Molecular Weight (Da)	Formula	RI	NIST_RI	Compounds	CAS	RT(min)	Match factor	April1	April2	April3	May1	May2	May3	June1	June2	June3	July1	July2	July3
XMW0144	152.12	C10H16O	1150.21	1121	(+)-2-Bornanone	464-49-3	12.3775	99.0	0.384	0.392169	0.48068	0.0654559	0.0685805	0.0748446	0.0736425	0.059131	0.0508347	1.6809	1.60431	1.72213
XMW0383	204.188	C15H24	1461.74	1472	1,4,7,-Cycloundecatriene, 1,5,9,9-tetramethyl-, Z,Z,Z-	1000062-61-9	18.0761	98.9	1.01878	1.02063	0.982486	1.04411	0.866608	0.834417	1.36738	1.23506	1.15921	0.83455	1.01496	0.931617
WMW0023	136.125	C10H16	931.63	948	(+)-alpha-Pinene	7785-70-8	8.2577	98.8	1.36711	1.38873	1.28147	1.38952	1.06904	1.09507	1.58964	1.71426	1.61307	1.51498	1.40419	1.33644
KMW0259	136.125	C10H16	1058.56	1060	γ--Terpinene	99-85-4	10.6687	98.7	3.0907	3.31257	3.04347	3.79704	3.18035	3.55165	5.59445	5.49699	5.024	2.55936	2.54972	2.38751
KMW0178	136.125	C10H16	972.71	972	Sabinene	3387-41-5	9.0522	98.7	6.47066	6.48627	6.59433	6.18865	6.2015	6.33677	3.08299	2.77683	2.36063	5.28025	6.41097	5.69246
NMW0005	154.136	C10H18O	1185.2	1182	(1R)-4-methyl-1-propan-2-ylcyclohex-3-en-1-ol	20126-76-5	13.0314	98.6	3.06715	3.28195	3.21697	3.34911	3.76543	3.93801	6.74262	6.42256	5.89605	3.33951	3.49106	3.51658
NMW0065	154.136	C10H18O	1176.24	1166	Bicyclo[2.2.1]heptan-2-ol, 1,7,7-trimethyl-, (1S-endo)-	464-45-9	12.8639	98.6	3.43518	3.20511	3.6573	1.49242	1.6505	1.54063	1.64304	1.64188	1.61119	4.04996	3.99268	4.01075
XMW0126	134.11	C10H14	1024.35	1042	Benzene, 1-methyl-3-(1-methylethyl)-	535-77-3	10.0326	98.4	4.80753	4.8548	4.77895	6.24713	5.72246	5.68064	8.38183	9.68235	10.0819	7.36878	5.16323	6.28884
KMW0565	204.188	C15H24	1429.7	1467	β-Caryophyllene	87-44-5	17.5135	98.4	3.21272	3.30364	3.10387	3.76986	3.20978	3.15006	4.96104	4.63628	4.58043	3.00654	3.31736	3.31907
WMW0194	152.12	C10H16O	1122.24	1103	Thujone	546-80-5	11.8547	98.2	2.67535	2.73044	2.80147	3.20322	3.72633	3.64252	2.57351	2.63432	2.57927	3.03541	2.96451	2.9705
NMW0071	154.136	C10H18O	1198.12	1190	α-Terpineol	10482-56-1	13.2728	98.1	1.94374	1.97053	1.91507	1.83348	1.97548	1.88182	1.7955	1.60905	1.70099	0.59613	0.824345	0.670314
XMW0192	136.125	C10H16	1085.75	919	(+)-4-Carene	29050-33-7	11.174	98.1	0.555196	0.60581	0.560487	0.659389	0.494304	0.58568	1.26251	1.20666	1.04032	0.413886	0.447947	0.392754
KMW0337	154.136	C10H18O	1127.19	1145	4-Isopropyl-1-methylcyclohex-2-enol	619-62-5	11.9471	98.1	0.570294	0.551843	0.612354	0.138744	0.149158	0.146206	0.310448	0.301496	0.264775	0.795266	0.868912	0.838362
KMW0720	164.084	C10H12O2	1353.38	1454	trans-Isoeugenol	5932-68-3	16.1408	97.9	2.33721	2.51214	2.1351	2.99903	3.34173	3.19737	3.26724	3.06407	3.13177	1.04111	1.27978	1.09937
XMW0822	204.188	C15H24	1487.93	1432	Tricyclo[4.4.0.02,7]decane, 1-methyl-3-methylene-8-(1-methylethyl)-, stereoisomer	18252-44-3	18.5361	97.9	3.67173	3.81963	3.49406	3.66636	2.85061	2.78059	3.19018	2.84426	2.92604	2.41658	3.26646	3.0628
XMW1452	152.12	C10H16O	1141.89	1143	Bicyclo[3.1.0]hexan-3-ol, 4-methylene-1-(1-methylethyl)-, (1.alpha.,3.alpha.,5.alpha.)-	3310-02-9	12.222	97.9	1.24849	1.14891	1.26915	0.798961	0.922079	0.91042	0.425439	0.449556	0.475768	0.623916	0.709153	0.676384
KMW0522	204.188	C15H24	1380	1377	Copaene	3856-25-5	16.6268	97.9	0.166807	0.17224	0.160517	0.118424	0.0820113	0.0737768	0.196818	0.197169	0.198401	0.31585	0.330904	0.327756
WMW0215	136.125	C10H16	1044.96	1037	.beta.-Ocimene	13877-91-3	10.4158	97.9	0.440429	0.418353	0.321354	0.603114	0.519351	0.434388	0.0107131	0.00600373	0.0086497	0.0078958	0.0130609	0.010271
KMW0556	204.188	C15H24	1495.75	1436	β-Selinene	17066-67-0	18.6734	97.8	0.354007	0.367752	0.353088	0.531819	0.448647	0.44759	0.50494	0.473567	0.509106	0.0731	0.0750523	0.0728056
WMW0017	136.125	C10H16	948.85	943	Bicyclo[2.2.1]heptane, 2,2-dimethyl-3-methylene-, (1S)-	5794-04-7	8.5907	97.8	0.360239	0.344481	0.373914	0.140878	0.139225	0.137188	0.108408	0.122345	0.110593	0.909446	0.728063	0.75081
KMW0604	204.188	C15H24	1501.2	1517	(1S,2E,6E,10R)-3,7,11,11-Tetramethylbicyclo[8.1.0]undeca-2,6-diene	24703-35-3	18.7683	97.5	0.818291	0.716186	0.8126	0.829561	0.616962	0.689681	0.240806	0.198686	0.173902	0.250056	0.385848	0.28788
KMW0247	136.125	C10H16	972.71	1053	.beta.-Phellandrene	555-10-2	9.0522	97.4	6.48657	6.48671	6.59635	6.19021	6.20379	6.33955	3.08545	2.77813	2.36419	5.28365	6.41407	5.69641
GMW0330	136.125	C10H16	1085.75	1001	2-Carene	554-61-0	11.174	97.3	0.559024	0.608124	0.564352	0.664352	0.497606	0.588514	1.26697	1.21515	1.04486	0.416172	0.449928	0.394722
XMW1126	154.136	C10H18O	1127.19	1140	2-Cyclohexen-1-ol, 1-methyl-4-(1-methylethyl)-, trans-	29803-81-4	11.9471	97.3	0.572953	0.554415	0.616938	0.142248	0.151581	0.149582	0.312995	0.304242	0.267277	0.803324	0.875985	0.845187
KMW0066	100.089	C6H12O	789.76	801	Hexanal	66-25-1	5.3211	97.2	0.131657	0.116653	0.155525	0.215884	0.207743	0.204115	0.254843	0.377773	0.418197	0.626483	0.284645	0.5746
KMW0088	98.073	C6H10O	847.26	854	2-Hexenal, (E)-	6728-26-3	6.5237	97.1	0.0570241	0.0575385	0.104522	0.15721	0.152389	0.116661	0.452141	0.596362	0.632522	0.381149	0.225669	0.351496
XMW0853	222.198	C15H26O	1671.25	1660	(1S,4aR,7R,8aR)-1,4a-Dimethyl-7-(prop-1-en-2-yl)decahydronaphthalen-1-ol	5945-72-2	21.4455	96.8	0.97651	0.922651	1.03781	0.0248645	0.024458	0.0313	0.0276211	0.0257986	0.02975	1.74123	1.93536	1.89488
KMW0478	204.188	C15H24	1452.9	1300	β--Farnesene	28973-97-9	17.921	96.7	2.01027	2.0378	2.02258	2.70709	2.4487	3.81622	2.11902	1.43166	1.40375	0.308331	0.316139	0.354778
XMW0527	154.136	C10H18O	1144.52	1109	2-Cyclohexen-1-ol, 1-methyl-4-(1-methylethyl)-, cis-	29803-82-5	12.2711	96.2	0.382136	0.37508	0.415026	0.0840419	0.093839	0.0997984	0.235454	0.236202	0.203339	0.646692	0.703052	0.684412
KMW0218	154.136	C10H18O	1035.77	1030	Eucalyptol	470-82-6	10.2449	95.8	5.56369	5.65624	5.61749	5.81432	6.19105	5.74204	6.81618	7.43773	7.5134	5.86704	4.80481	5.7129
KMW0202	130.136	C8H18O	996.24	981	3-Octanol	589-98-0	9.5072	95.6	0.0723438	0.0763286	0.0752942	0.0853177	0.114509	0.0866364	0.0971841	0.110829	0.0933332	0.221278	0.223978	0.22318
KMW0198	136.125	C10H16	1005.69	1006	.alpha.-Phellandrene 1	99-83-2	8.1109	95.5	0.695996	0.646809	0.701937	0.146206	0.142849	0.145134	0.320042	0.316014	0.269393	1.59387	1.66457	1.45759
KMW0420	154.136	C10H18O	1210.79	1233	2-Cyclohexen-1-ol, 3-methyl-6-(1-methylethyl)-, trans-	16721-39-4	13.5085	94.8	1.73627	1.58345	1.73914	0.10891	0.120901	0.129731	0.32205	0.312524	0.278208	1.18082	1.4422	1.26524
XMW2166	272.25	C20H32	1956.07	1951	(E)-1-(6,10-Dimethylundec-5-en-2-yl)-4-methylbenzene	1000413-12-5	23.8311	94.8	0.607717	0.511808	0.630574	0.756712	0.654757	0.855215	0.0397607	0.0142605	0.0238215	0.0369038	0.0758344	0.0206012
XMW2909	148.089	C10H12O	1244.29	1234	3-IsopropylbenzAldehyde	34246-57-6	14.1309	94.7	0.0948087	0.0925513	0.103954	0.101074	0.122031	0.128854	0.149053	0.140548	0.150592	0.299176	0.298917	0.294987
KMW0610	238.193	C15H26O2	1509.67	1529	Bornyl isovalerate	76-50-6	18.9109	94.6	0.19113	0.181208	0.208129	0.0412372	0.0336431	0.0367568	0.0118295	0.0141391	0.0170992	0.719397	0.88888	0.727346
XMW1177	220.183	C15H24O	1648.06	1646	11,11-Dimethyl-4,8-dimethylenebicyclo[7.2.0]undecan-3-ol	79580-01-1	21.116	94.5	0.192218	0.194009	0.180741	0.271521	0.300316	0.316688	0.333714	0.30118	0.33751	0.110539	0.118411	0.119756
XMW2391	248.178	C16H24O2	1784.53	1792	Methyl 2-((2R,4aR)-4a,8-dimethyl-1,2,3,4,4a,5,6,7-octahydronaphthalen-2-yl)acrylate	132342-55-3	22.6486	94.5	0.132539	0.130879	0.125799	0.0419155	0.0378154	0.0393638	0.00603818	0.0042878	0.00529946	0.012533	0.0277904	0.0118949
KMW0417	152.12	C10H16O	1233.23	1229	2-Cyclohexen-1-ol, 2-methyl-5-(1-methylethenyl)-, cis-	1197-06-4	13.9255	94.2	0.0833878	0.0862968	0.0803972	0.0905429	0.100137	0.0986275	0.093792	0.0865793	0.0872375	0.0326939	0.0424531	0.034384
XMW0426	338.318	C22H42O2	1837.63	2168	Phytol, acetate	1000375-01-4	23.0623	94.2	0.041849	0.0536303	0.0537474	0.0897887	0.104925	0.0895804	0.0418945	0.0311096	0.0413805	0.025127	0.0395411	0.0384157
XMW0127	134.11	C10H14	1024.35	1042	o-Cymene	527-84-4	10.0326	94.1	4.86743	4.90291	4.83254	6.27785	5.73723	5.70017	8.43312	9.72738	10.136	7.43195	5.22543	6.34885
XMW0295	132.094	C10H12	1090.72	1073	Benzene, 1-methyl-3-(1-methylethenyl)-	1124-20-5	11.2665	94.1	0.0307102	0.0290074	0.0292416	0.0388994	0.0349129	0.0416443	0.0642812	0.0608131	0.0598151	0.0749026	0.0567069	0.0629542
XMW0634	152.12	C10H16O	1193.85	1194	1,5-Cyclohexadiene-1-methanol, 4-(1-methylethyl)-	19876-45-0	13.193	93.6	0.210128	0.191458	0.233856	0.158292	0.185622	0.188099	0.131788	0.11444	0.0974385	0.455781	0.590632	0.537761
XMW0965	204.188	C15H24	1404.22	1391	(1S,5S)-2-Methyl-5-((R)-6-methylhept-5-en-2-yl)bicyclo[3.1.0]hex-2-ene	159407-35-9	17.0661	93.5	0.107226	0.108213	0.101946	0.152569	0.107499	0.102564	0.038672	0.0348676	0.0441868	0.0229601	0.0190384	0.0193433
XMW3072	204.188	C15H24	1409.66	1481	2,3,4,4a,5,6-hexahydro-1,4a-dimethyl-7-(1-methylethyl)-Naphthalene	473-14-3	17.1617	93.4	0.867254	0.86231	0.907624	0.00185187	0.00143909	0.00228125	0.00142255	0.00132038	0.00132941	1.00424	1.35093	1.00911
XMW2512	168.115	C10H16O2	1306.8	1306	(1S,2R,4R,7R)-4-Isopropyl-7-methyl-3,8-dioxatricyclo[5.1.0.02,4]octane	1619-26-7	15.2901	93.3	0.181723	0.173967	0.150715	0.186497	0.190438	0.190077	0.161189	0.175064	0.200322	0.133787	0.110417	0.121858
XMW0956	194.131	C12H18O2	1357.86	1362	2-Cyclohexen-1-ol, 2-methyl-5-(1-methylethenyl)-, acetate, cis-	1205-42-1	16.2225	92.7	0.0872021	0.0902317	0.0835071	0.122091	0.133463	0.135614	0.0894862	0.0815924	0.102832	0.0289607	0.0322908	0.0345147
NMW0139	150.104	C10H14O	1297.45	1334	3-Methyl-4-isopropylphenol	3228-02-2	15.1187	92.6	0.110821	0.119523	0.113793	0.152033	0.187143	0.18322	0.232582	0.209641	0.235469	0.167123	0.1437	0.165443
XMW0541	152.12	C10H16O	1255.84	1130	3-Cyclohexen-1-one, 2-isopropyl-5-methyl-	1000155-47-0	14.3455	92.6	0.129411	0.121195	0.138453	0.0105518	0.010453	0.0094093	0.0279091	0.0262981	0.0282453	0.631626	0.654951	0.610806
D186	152.12	C10H16O	1219.99	1217	trans-Carveol	1197-07-5	13.6794	92.5	0.105174	0.0983929	0.106264	0.0524565	0.0575346	0.0578516	0.0972189	0.092358	0.0848168	0.110445	0.12292	0.117126
KMW0622	204.188	C15H24	1525.47	1560	Cyclohexene, 3-(1,5-dimethyl-4-hexenyl)-6-methylene-, [S-(R*,S*)]-	20307-83-9	19.1771	92.4	0.056935	0.0562323	0.0507058	0.0807288	0.0625883	0.0592741	0.0110331	0.00731866	0.00963526	2.40975e-06	2.1692e-06	2.61994e-06
D276	150.104	C10H14O	1156.58	1171	Bicyclo[3.1.0]hex-3-en-2-one, 4-methyl-1-(1-methylethyl)-	24545-81-1	12.4964	92.3	1.31004	1.00804	1.02578	1.60391	1.59261	1.60296	0.268008	0.312171	0.292838	0.264568	0.341399	0.377777
WMW0016	196.146	C12H20O2	1285.75	1277	(-)-Bornyl acetate	5655-61-8	14.9012	92.3	0.84153	0.843746	0.882561	0.811351	1.091	1.10396	0.126221	0.106329	0.11423	0.257102	0.332557	0.251038
XMW0314	204.188	C15H24	1335.12	1431	Elemene isomer	1000414-93-6	15.8072	92.3	0.0846127	0.0650384	0.0864182	0.0383514	0.0278579	0.0320356	0.0126294	0.0107216	0.010448	0.0447197	0.0446695	0.0413567
XMW0819	204.188	C15H24	1467.32	1463	(1S,4S,4aR)-1-Isopropyl-4-methyl-7-methylene-1,2,3,4,4a,5,6,7-octahydronaphthalene	157477-72-0	18.1742	91.3	0.096999	0.0939981	0.0928961	0.105104	0.0784736	0.0822668	0.102029	0.0965864	0.0960498	0.0843175	0.105956	0.103489
KMW0307	132.094	C10H12	1090.72	1095	Benzene, 1-methyl-4-(1-methylethenyl)-	1195-32-0	11.2665	90.9	0.0370561	0.0365434	0.0367772	0.0474293	0.0466731	0.051363	0.0714909	0.0725171	0.0675285	0.0928147	0.0633972	0.0781197
KMW0173	128.12	C8H16O	979.12	982	1-Octen-3-ol	3391-86-4	9.1762	90.8	2.22353	2.11958	2.16801	1.55087	1.81271	1.49697	1.20706	1.29334	1.4531	2.18026	1.98166	2.28606
XMW0997	236.178	C15H24O2	1561.76	1615	Bornyl tiglate	101223-92-1	19.7886	90.8	0.215129	0.191382	0.228042	0.00461414	0.00444606	0.00636524	0.00736159	0.00636132	0.00692591	0.30305	0.251845	0.252596
WMW0005	150.104	C10H14O	1164.61	1114	Pinocarvone	30460-92-5	12.6466	90.6	0.0846071	0.0805457	0.0873893	0.091533	0.109791	0.113795	0.135384	0.139253	0.118006	0.269571	0.285297	0.291877
XMW3198	154.136	C10H18O	1072.63	1075	5-Isopropyl-2-methylbicyclo[3.1.0]hexan-2-ol	546-79-2	10.9301	90.4	1.52822	1.31329	1.29755	1.25963	1.14514	0.667951	0.635212	0.648637	0.462233	0.106597	0.148907	0.140856
